# Supplementary material for: Quantifying operational lifetimes for coal power plants under the Paris goals
Source: Nat Commun. 2019 Oct 18;10:4759. doi: 10.1038/s41467-019-12618-3 (PMC6800419; doi:10.1038/s41467-019-12618-3)
Supplement: Supplementary file 2 — Source Data [file 41467_2019_12618_MOESM2_ESM.xlsx]

## Sheet: Figure 1a
Country	Construction	Permitted	Permitting	Planning	Suspended	Shelved	total
China	105567	26720	72360	13320	164170		382137
India	40828	20356	15840	14096		85600	176720
Indonesia	16388	3440	5780	17284			42892
Vietnam	11570	5720	10010	10500			37800
Turkey	2270	11710	9270	6180			29430
Bangladesh	4115		8885	10107			23107
Japan	6675	1110	9116	1070			17971
Philippines	3335	4960	6658	2400			17353
Egypt			2640	10620			13260
Pakistan	2970	3463	4960	1320			12713
South Africa	6352	1980	1260				9592
South Korea	3250	4180		500			7930
Mongolia	835		4950	1200			6985
Zimbabwe		5420		1230			6650
Poland	3455	1900		600			5955
United Arab Emirates	2400			3000			5400
Russia	240		226	4480			4946
Taiwan	2400	1200					3600
Bosnia & Herzegovina		1350	350	1630			3330
Germany	1100		2020				3120
Cambodia		540	500	2000			3040
Malaysia	2600						2600
Brazil	340	1326	300	600			2566
Nigeria		30	1200	1200			2430
Serbia	350		750	1050			2150
Kenya			1050	960			2010
Botswana		1100	900				2000
Oman				1800			1800
Chile	375		1360				1735
Tanzania		600	690	400			1690
Morocco	1386						1386
United States	337	850					1187
Greece	660		450				1110
Thailand	600		50	450			1100
Czech Republic	660		110				770
Ukraine	15		660	54			729
Dominican Republic	700						700
Ghana			700				700
Ivory Coast				700			700
Mozambique			500	150			650
Zambia			340	300			640
Kazakhstan	636						636
Colombia	250	200	150				600
Romania			600				600
Malawi		420		100			520
DR Congo				500			500
Hungary			500				500
Kosovo			500				500
Swaziland				500			500
Georgia			300				300
Panama	300						300
Tajikistan				300			300
Montenegro			254				254
Myanmar				200			200
FYROM			130				130
Senegal	125						125
Guinea			80				80
Madagascar			60				60
Argentina							0
Australia							0
Bulgaria							0
Iran							0
Jamaica							0
Kyrgyzstan							0
Laos							0
United Kingdom							0

## Sheet: Figure 1b
	Planning	Permitting	Permitted	Construction	Suspended & Shelved
Rest of World	20.374	14.73	6.766	15.137	0
United States	0	0	0	0	0
Poland	0.6	0	1.9	3.455	0
Zimbabwe	1.23	0	5.42	0	0
Mongolia	1.2	4.95	0	0.835	0
South Korea	0.5	0	4.18	3.25	0
South Africa	0	1.26	1.98	6.352	0
Pakistan	1.32	4.96	3.463	2.97	0
Egypt	10.62	2.64	0	0	0
Philippines	2.4	6.658	4.96	3.335	0
Japan	1.07	9.116	1.11	6.675	0
Bangladesh	10.107	8.885	0	4.115	0
Turkey	6.18	9.27	11.71	2.27	0
Vietnam	10.5	10.01	5.72	11.57	0
Indonesia	17.284	5.78	3.44	16.388	0
India	14.096	15.84	20.356	40.828	85.6
China	13.32	72.36	26.72	105.567	164.17

## Sheet: Figure 2a
	2010	2015	2017	2020	2025	2030	2035	2040	2045	2050	2055	2060	2065	2070	2075	2080
Existing	8.88156	9.85918	10.2245	10.1043	9.31901	8.5616	7.78896	7.25733	6.76969	6.084	5.24134	3.08846	0.903691	0.0634726	0.0135907	0
Construction	0	0	0	1.02111	1.02111	1.02111	1.02111	1.02111	1.02111	1.02111	1.02111	1.02111	1.02111	0	0	0
Permitted	0	0	0	0	0.442555	0.442555	0.442555	0.442555	0.442555	0.442555	0.442555	0.442555	0.442555	0.442555	0	0
Permitting	0	0	0	0	0.720057	0.720057	0.720057	0.720057	0.720057	0.720057	0.720057	0.720057	0.720057	0.720057	0	0
Planning	0	0	0	0	0	1.39918	1.39918	1.39918	1.39918	1.39918	1.39918	1.39918	1.39918	1.39918	1.39918	0
NDC	8.88156	9.85918	10.2245	10.4523	10.2355	10.0187
2⁰C	8.88156	9.85918	10.2245	10.1043	8.4057	6.51353	3.51774	1.49245	0.504493	0.144324	0.0367251	0.00880421	0.00217203	0.000422241	5.19572e-05	0
1.5C	8.88156	9.85918	10.2245	8.40344	2.33648	0.767289	0.183168	0.0574372	0.0169069	0.00468205	0.00124093	0.000382734	0.000128232	8.65434e-06	6.73174e-07	0

## Sheet: Figure 2b
	Existing	Estimated Retirement	Construction	Permitted	Permitting	Planning	Suspended & Shelved		NDC	2C	1.5C
China	3962.45	-313.882	356.441	90.2185	244.319	44.9742	554.31	4938.83	4841.62	3147	450.241
India	1306.1	-37.8956	162.41	80.9743	63.0101	56.0726	340.509	1971.18	1753.02	853.784	95.668
United States	874.928	-370.174			0	0		504.755	769.72	811.986	44.5448
EU	610.401	-212.313	46.8067	15.1375	33.3024	10.3572	0	503.691	446.109	404.114	28.3219
Indonesia	152.191	0	87.5985	18.3878	30.8957	92.3878		381.461		114.801	14.9943
Japan	286.978	-35.5658	22.7545	3.7839	31.0757	3.64754		312.674	259.837	205.208	17.0843
South Korea	219.988	-22.2006	20.8915	26.8697	0	3.21408		248.763	176.103	123.37	7.44831

## Sheet: Supplementary Figure 1
	Planning	Permitting	Permitted	Construction	Total
Capacity (GW)	110.801	166.459	97.725	222.747	597.732

## Sheet: Supplementary Figure 2
2030	Capacity (GW)
Existing	1732
Estimated Retirement by 2030	318
Construction	223
Permitted	97.725
Permitting	166.459
Planning	110.801
Suspended & Shelved	250
NDC	2079.58
2C	1330.15
15C	160.3
